# Supplementary material for: Relationship Between Simple Renal Cysts and Hypertension: A Systematic Review and Meta-Analysis
Source: J Clin Med. 2025 Aug 13;14(16):5725. doi: 10.3390/jcm14165725 (PMC12387922; doi:10.3390/jcm14165725)
Supplement: Supplementary file 1 [file jcm-14-05725-s001.zip]

Archive with 1 entries (1 files):
- jcm-3747301-supplementary.pdf
